# Supplementary material for: Genetically Elevated Selenoprotein S Levels and Risk of Stroke: A Two-Sample Mendelian Randomization Analysis
Source: Int J Mol Sci. 2025 Feb 14;26(4):1652. doi: 10.3390/ijms26041652 (PMC11855697; doi:10.3390/ijms26041652)
Supplement: Supplementary file 1 [file ijms-26-01652-s001.zip]

Archive with 3 entries (2 files):
- ijms-3471106-supplementary/
- ijms-3471106-supplementary/Figures S1-S7.pdf
- ijms-3471106-supplementary/Tables S1-S4.pdf
